# Supplementary material for: Diagnostic implications of ubiquitination-related gene signatures in Alzheimer's disease
Source: Sci Rep. 2024 May 10;14:10728. doi: 10.1038/s41598-024-61363-1 (PMC11087467; doi:10.1038/s41598-024-61363-1)
Supplement: Supplementary file 1 — Supplementary Information 1. [file 41598_2024_61363_MOESM1_ESM.xls]

id	Type	KLHL21	WDR82	DTX3L	UBTD2	CISH	ATXN3L	riskScore
GSM119615_Control	0	8.52017202888199	12.2160414640021	7.09744041873987	8.28306924951692	6.63930927555974	2.55405037603239	2.22044604925031e-16
GSM119616_Control	0	8.50426182578082	11.2276229858291	6.7778544819849	7.26456090862642	5.88471941817561	3.50923527913427	2.22044604925031e-16
GSM119617_Control	0	9.35284092851943	11.6203349529354	7.01647241980152	5.21962025529359	5.91831319565481	3.65991426665858	2.22044604925031e-16
GSM119618_Control	0	8.85917288959588	11.3633315214184	7.60471295792184	6.805901543396	5.75463064226914	1.63119820411567	2.22044604925031e-16
GSM119619_Control	0	8.7129613370097	12.0371779191334	6.34917799675632	8.32042118170232	4.89618906634774	4.45209289669127	2.22044604925031e-16
GSM119620_Control	0	8.67814098433209	11.5419850739982	7.29734027339445	6.85771496866321	7.09744041873987	2.42528605346348	2.22044604925031e-16
GSM119621_Control	0	8.24482019434784	11.1539412586291	4.64998547702447	5.16595297507705	6.37991967159113	3.21573276441032	2.22044604925031e-16
GSM119622_Control	0	8.61283097601436	10.5843746053048	5.77606651964356	5.62300273147369	6.0476937475876	4.33400768051375	2.22044604925031e-16
GSM119623_Control	0	8.2853522705351	10.9461414923851	5.83833968963265	7.39075334862658	5.23674415856713	4.5695721669363	2.22044604925031e-16
GSM119624_Control	0	8.97635665505103	11.0880570744229	6.31666728809638	6.65164274672984	6.18926259306239	5.38546362539124	2.22044604925031e-16
GSM119625_Control	0	8.95557258434226	10.9858313684486	7.12485856375406	7.28447047926945	5.06154618778679	4.48478884027109	2.22044604925031e-16
GSM119626_Control	0	9.36052920907338	11.7271994012398	3.16658014470519	6.52327209246884	4.02611277371171	3.93518871739756	2.22044604925031e-16
GSM119627_Control	0	8.48543219811416	11.048706236816	3.48768942958608	6.28023528507986	5.33489621880438	2.28645169885652	2.22044604925031e-16
GSM119628_Control	0	8.40046367401336	11.1815004192208	4.39885046225675	8.46239788216032	3.55593934381858	3.2317549773002	2.22044604925031e-16
GSM119629_Control	0	9.05514560032626	11.1608195654133	5.84369105697606	8.61140042349121	4.64520237831359	2.91658655959058	2.22044604925031e-16
GSM119630_Control	0	9.41562666026567	11.8310193414574	7.39653628144109	8.51380361071361	6.93434746764381	1.83062181567853	2.22044604925031e-16
GSM119631_Control	0	8.569785667859	10.8791084680574	6.29360142453492	8.52282225233972	4.16921990954977	1.63322373903795	2.22044604925031e-16
GSM119632_Control	0	7.81403277853184	10.9178561200851	6.4175757736652	7.86079542615868	4.992229212267	1.00802399120605	2.22044604925031e-16
GSM119633_Control	0	8.8995978917543	11.3291533052542	6.56063927001263	8.20710790710301	5.66272563279016	1.81810771258315	2.22044604925031e-16
GSM119634_Control	0	5.75215051751554	11.4204819945466	4.53658568664849	8.45807779943398	4.06664327198506	2.88499929070288	2.22044604925031e-16
GSM119635_Control	0	7.84804253553793	10.5843746053048	6.15067018795352	8.57837315435476	5.58586207347538	2.78015000934379	2.22044604925031e-16
GSM119636_Control	0	8.51760874802647	11.042014818443	6.48007346478735	8.47674893539973	6.02709002189716	2.85777093921201	2.22044604925031e-16
GSM119637_Control	0	7.92957470184626	10.6875031638711	7.57769371487915	8.30660844677015	6.10414189401702	4.70029199776695	2.22044604925031e-16
GSM119638_Control	0	8.86825291766103	10.8527988007486	7.29065746624497	8.19548431694244	6.48537635952537	3.85253445047849	2.22044604925031e-16
GSM119639_Control	0	8.30583502797509	11.5055597661715	6.36197041334074	8.569785667859	5.09400696102125	4.12151668445517	2.22044604925031e-16
GSM119640_Control	0	8.4347132212099	10.8046639546404	6.79163851052964	8.12731133255126	4.76700681387996	2.52792845448031	2.22044604925031e-16
GSM119641_Control	0	8.81698783967282	10.4680176873416	7.04079096588483	8.13274082849922	5.47681308425636	2.60948218400466	2.22044604925031e-16
GSM119642_Control	0	9.30564949972765	10.5578066218068	6.84965130156762	7.24875446073493	5.42576405873878	1.27011525527538	2.22044604925031e-16
GSM119643_Control	0	8.78437305008384	10.8132935794257	6.5280161886734	8.01823282823459	5.29453868083326	2.25514681495966	2.22044604925031e-16
GSM119644_Control	0	7.75967390714361	10.2667550359825	6.5750629278507	8.14142021468298	4.20401054158245	1.58133946606178	2.22044604925031e-16
GSM119645_Control	0	8.67217731595125	10.3138181209374	7.24618853197694	7.18888629519097	5.26347907369933	1.726330660059	2.22044604925031e-16
GSM119646_Control	0	8.74351308182172	9.89912046321368	5.14332932824161	7.93726100919076	4.96414780628689	5.19986671977771	2.22044604925031e-16
GSM119647_Control	0	8.90333851761712	10.2106498051454	6.3403419851843	8.42931055713709	4.71857480433113	5.29482655706935	2.22044604925031e-16
GSM119648_Control	0	8.60474940734744	10.6312828684812	6.50337412035545	7.74599979517566	2.74984127530928	3.01985298212005	2.22044604925031e-16
GSM119649_Control	0	9.28882629730123	12.0030831963005	7.10554665140249	7.89805032190425	6.25831291313228	5.39213009127085	1.50235204303839e-08
GSM119650_Control	0	9.25431646034603	9.87621771515363	6.75617782656625	7.56587492140618	3.77246075457863	2.11746011001008	2.22044604925031e-16
GSM119651_Control	0	9.22293410995397	11.1075651907316	6.60769383278787	7.18249362162718	5.52641815667172	6.32214678476555	2.22044604925031e-16
GSM119652_Control	0	8.89113725801218	10.4521297732689	6.76516013204197	8.33672674953688	5.59565185400243	2.77135167372663	2.22044604925031e-16
GSM119653_Control	0	8.30162650916557	11.9452661694887	6.3742454069838	8.03629432846287	6.23641932052621	4.34613112793485	2.22044604925031e-16
GSM119654_Control	0	8.24191321119278	11.4862341834034	3.10448881057021	7.92161004939417	6.21871197588136	2.30665574166902	2.22044604925031e-16
GSM119655_Control	0	8.69082595595236	11.6091346100179	6.69064899061419	8.31461542449213	6.05822852327776	2.84473970033922	2.22044604925031e-16
GSM119656_Control	0	8.98465970301323	11.7271994012398	7.04021681309435	7.8627011177798	6.20244467425619	2.66749372690141	2.22044604925031e-16
GSM119657_Control	0	9.02407313831233	11.7526787947592	7.88122149778907	7.95930885636407	5.7732734740942	5.08251824221495	2.22044604925031e-16
GSM119658_Control	0	9.06514047030967	11.304106464517	7.57802700259269	8.49091402438236	5.70415150619126	1.48011905089159	2.22044604925031e-16
GSM119659_Control	0	8.62517913115186	10.8986323553984	5.97829297693424	8.42130835544547	5.64443886450994	2.27221182458636	2.22044604925031e-16
GSM119660_Control	0	8.77345567375637	11.2104093852596	6.94535786803171	8.47417520641927	4.4486938607609	5.2127150532091	2.22044604925031e-16
GSM119661_Control	0	8.86929944506726	11.2029727779989	6.88981922387368	8.12911206635949	6.03626735590182	3.49390718066041	2.22044604925031e-16
GSM119662_Control	0	8.90333851761712	11.9664104173671	6.50078579180996	8.20967766241559	5.54304744406994	3.85515607972477	2.22044604925031e-16
GSM119663_Control	0	9.55783521720865	10.6006592735177	6.66611139088991	7.89530727104608	5.42576405873878	2.67633686798207	2.22044604925031e-16
GSM119664_Control	0	9.39243213496154	11.907977641431	7.150168772293	8.09185255275391	7.10045754019703	3.27677759460852	2.22044604925031e-16
GSM119665_Control	0	8.94739684445787	11.3168899365504	5.87203092826985	8.39691534517967	6.38461483420968	1.82279383089109	2.22044604925031e-16
GSM119666_Control	0	7.70699323919402	12.5802422732702	5.380679315897	7.93056519892598	5.80414964622002	3.00841840149454	2.22044604925031e-16
GSM119667_Control	0	8.38558561827806	11.3891836069076	5.36634431426451	8.46065236240977	5.71724631129423	5.3049963187352	2.22044604925031e-16
GSM119668_Control	0	8.75606724935716	11.0811110080465	6.63448650646036	8.20854623817335	5.48561443317739	4.55616449579124	2.22044604925031e-16
GSM119669_Control	0	8.8179850253281	11.4305919670775	4.15154446912178	8.04737724774265	5.31699622918776	4.76914484417636	2.22044604925031e-16
GSM119670_Control	0	8.73665173902025	11.3633315214184	6.06702337451538	8.78088592124474	6.04131518135727	4.95908940203441	2.22044604925031e-16
GSM119671_Control	0	9.01987803066608	11.5106867110421	5.79085702466493	8.22698723734677	4.8701234615442	1.43644546567828	2.22044604925031e-16
GSM119672_Control	0	8.72064084956068	11.8450207145615	6.9494773350237	8.62097385466921	5.89675182315745	4.57705444686661	2.22044604925031e-16
GSM119673_Control	0	9.40346594634565	11.5577664457768	5.5478686115604	8.14898672432678	5.48507477877867	2.04391992765609	2.22044604925031e-16
GSM119674_Control	0	9.18792440741527	11.6203349529354	6.47223337967007	8.31271189689882	6.069593404084	4.96500136596157	2.22044604925031e-16
GSM119675_Control	0	8.67358464656978	11.0100517858514	6.56949254391641	8.08190441308212	5.29482655706935	4.98681610165726	2.22044604925031e-16
GSM119676_Control	0	10.7335255468402	5.27817866137963	5.35118556391365	6.22253076488535	6.18824402093828	5.03557958238247	2.22044604925031e-16
GSM119677_Control	0	8.944723312995	11.7398270918098	7.22666390434285	8.31082198229453	5.1077308515539	3.75959118971684	2.22044604925031e-16
GSM119678_Control	0	8.97123924415248	11.8731923588871	6.44913244274425	8.05913003780782	6.11605737561576	5.14678753414178	2.22044604925031e-16
GSM119679_Control	0	8.74546075548099	11.900019452916	6.3779525339953	8.00161712216865	6.24331433831506	2.72619957378818	2.22044604925031e-16
GSM119680_Control	0	8.97582247936625	11.5993561018022	7.76133251416014	8.54157117148669	6.63257194967159	1.02297574842649	2.22044604925031e-16
GSM119681_Control	0	9.31319035752159	11.2435102846368	7.45381742093096	8.344050926869	5.4172282232053	2.38301758036027	2.22044604925031e-16
GSM119682_Control	0	8.75277843828261	11.7464235773921	6.11956130946082	8.6892830429409	6.17600816887013	4.44175865528516	2.22044604925031e-16
GSM119683_Control	0	9.20194068170324	12.1869664047849	6.28285782683565	7.96796025626047	5.65940119136696	1.80967927719092	2.22044604925031e-16
GSM119684_Control	0	8.46021629311621	11.7464235773921	6.90030886366708	8.44588685810156	6.46839926484546	3.67371409129295	2.22044604925031e-16
GSM119685_Control	0	9.64183004856533	12.0639656376874	6.72071294326927	7.82212915885989	6.28152825963572	2.80090617392297	1.09275650225928e-08
GSM119686_Control	0	9.02523162480708	12.0795978893439	6.92058729875658	8.35901271821342	6.84667003865894	4.97150904225461	2.22044604925031e-16
GSM119687_Control	0	9.56447261577572	11.206589707278	7.60097060413291	7.68743766198145	6.79163851052964	5.12928069117543	2.22044604925031e-16
GSM119688_Control	0	8.75562760654987	11.5830433700046	6.60198740221363	7.73429660195878	6.38256055367313	5.26149518053189	2.22044604925031e-16
GSM238763_Treat	1	9.20827078195212	10.9760589309775	9.97198185018887	8.61961496795037	4.367690006795	5.01675201365346	1
GSM238790_Treat	1	9.21482963756619	11.9452661694887	6.47531809393764	8.18159799728685	4.28998592320645	3.44377923120119	0.999999999544621
GSM238791_Treat	1	9.61293608115714	11.56273919208	8.9353906858233	8.95384672769027	4.45608753397963	5.73460384403853	1
GSM238792_Treat	1	9.82282717431094	11.5879677556296	7.89011465431968	8.67768901053423	4.28670902264222	2.82778810798518	1
GSM238793_Treat	1	9.59986880905785	11.3802680197626	9.24069358840943	8.72931567569261	4.70650898202951	6.17673951592008	1
GSM238794_Treat	1	9.501284237731	11.4816271794523	7.30395555442356	8.52017202888199	3.42057681286588	4.2311030834871	1
GSM238795_Treat	1	8.87030730083357	11.6044076419248	9.20893645924138	8.35721667342475	5.26466081228842	4.88994465459471	1
GSM238796_Treat	1	8.73035963547141	11.5316879872372	7.97068217273154	8.70821781440699	4.52437077512334	4.94020974842632	1
GSM238797_Treat	1	9.10659686432434	11.3633315214184	8.96894183268559	8.70771086417098	5.24588104038753	5.06267687609061	1
GSM238798_Treat	1	9.29371726379313	11.5156960532026	9.70485360498943	9.17210945421246	5.40487506087645	5.01556849401134	1
GSM238799_Treat	1	9.44481998652451	12.5041960298194	6.28152825963572	8.68776949623861	5.15476130650594	3.66755612506933	1
GSM238800_Treat	1	9.54412811060477	12.0713554340648	7.92339555571325	8.87355939879911	5.74155213178075	5.47734955666587	1
GSM238801_Treat	1	9.53472553061955	12.477410830507	7.7510652375102	8.53449870580525	5.09911812313097	2.78417770908484	1
GSM238802_Treat	1	9.67649239350479	12.1775049576084	6.8260238706576	8.29269120336515	4.44297244658302	4.21287567581647	1
GSM238803_Treat	1	9.86788711435297	13.6097419300831	7.69638123698893	8.45357288403715	4.2088036496918	2.06889673694851	1
GSM238804_Treat	1	9.18094683481101	12.2262510292673	7.82173632646574	8.6758326224923	4.72768690800062	2.26503196046801	1
GSM238805_Treat	1	8.97524339566704	12.7360614608827	3.27202814110037	9.23371533583475	3.1747459684665	5.29001295157973	0.999999999999896
GSM238806_Treat	1	9.53472553061955	12.6982404163593	7.4593707000869	9.04716960632717	5.40567614255525	3.15105864841423	1
GSM238807_Treat	1	9.13130608462943	12.3510168926789	5.93214045465857	8.45558159954395	4.92524613572375	5.682443742941	1
GSM238808_Treat	1	9.62370890986017	12.4893651722498	7.96479946855041	9.32969378199632	5.63965257619993	3.9009843516425	1
GSM238809_Treat	1	10.2548478712607	12.2558361756156	7.0145760041759	8.50737635830104	5.86681999304881	5.65406389838852	1
GSM238810_Treat	1	9.80815423722874	11.2478166827216	8.00371838052883	9.20315200431321	5.20177169393886	5.67658315316848	1
GSM238811_Treat	1	9.45384991318533	12.5185558801993	7.25109512510008	8.80829980837272	5.70648425054615	5.00818140029774	1
GSM238812_Treat	1	9.90012470583173	12.450443893648	6.34758301693297	8.64410884719832	5.40938945602754	4.71224119103418	1
GSM238813_Treat	1	9.55783521720865	12.7697007857869	7.14066715380959	7.75309629114102	3.3378158647244	5.37605773208723	1
GSM238815_Treat	1	9.55549617235069	11.3671425147241	8.08330889039596	8.72064084956068	4.50305379502362	3.13211194480701	1
GSM238816_Treat	1	9.59067743996162	11.8109005813106	7.75902094434551	9.03051452809272	5.10172377964036	4.42296076987735	1
GSM238817_Treat	1	9.76284163877669	11.6091346100179	7.14211029964563	7.97034987050342	5.07346492907381	3.65099213758489	1
GSM238818_Treat	1	9.6693487263038	11.6261433532736	7.38961636519614	7.6242656825562	5.12329874961625	5.19284046060542	1
GSM238819_Treat	1	10.4326072351616	12.71786794249	7.59399512237641	9.10835392271815	4.13305594646409	5.41560356846533	1
GSM238820_Treat	1	9.09819292605339	12.450443893648	8.57333584371033	8.65418173151353	5.73025317175187	2.49853885504115	1
GSM238821_Treat	1	9.55401443306868	12.3746327280124	7.71683637747116	8.51296850650647	5.31883456753758	5.50164566489157	1
GSM238822_Treat	1	9.18033684760248	11.8109005813106	7.88651928650005	7.90305361908718	4.45890951333765	3.73081296972616	1
GSM238823_Treat	1	9.63032685245875	11.325296764295	7.1977924856072	9.05042397571266	4.52063281492415	4.79664390542428	1
GSM238824_Treat	1	9.46449704106632	11.5879677556296	7.58175866918155	7.88452894794324	4.80005646344769	5.68334615082333	1
GSM238825_Treat	1	10.2765075902159	12.1486240626382	7.67932267838167	8.67024755333343	6.89557870204563	5.90108674463643	1
GSM238826_Treat	1	9.87732645841555	11.8384617522319	7.37354714698743	8.78088592124474	6.27740901306228	3.81398253543579	1
GSM238827_Treat	1	9.82179405004302	12.1400918951559	7.63545034088307	8.7853487256297	5.93238212871081	3.23124035891765	1
GSM238834_Treat	1	9.93745593356254	12.3983752642361	7.04657002477353	8.35480249143743	3.75133425416271	1.92020784352969	1
GSM238835_Treat	1	9.58065513013277	12.2978215005838	6.54935053965656	8.38796002715311	2.91322586025488	2.2744586777643	1
GSM238837_Treat	1	8.49601610272959	12.0639656376874	8.19514400258148	9.17324616673353	4.16624580150226	5.03588761273731	1
GSM238838_Treat	1	10.1414534383637	12.1869664047849	7.18764586878308	8.31657736780473	4.68835590133392	6.25062461979407	1
GSM238839_Treat	1	9.90794240982183	12.1775049576084	8.83802708078017	9.16665946485024	6.32135346089343	5.02658077208935	1
GSM238840_Treat	1	9.62937926110306	12.9438727638763	7.33276201282705	8.97300033358945	4.3348329342243	5.50062265535817	1
GSM238841_Treat	1	9.60864023988197	12.994973361666	6.97591584706487	8.81244999083742	5.27523708758385	3.46755000807282	1
GSM238842_Treat	1	9.66150553296324	12.7697007857869	6.42446134801989	8.95327698539419	5.61550043035136	5.75308305682229	1
GSM238843_Treat	1	9.08741966574443	12.0195357362976	7.67916104221394	8.13591993049633	5.71504418092576	5.09761544148765	1
GSM238844_Treat	1	10.4607526778737	11.3633315214184	7.24085733678497	8.51512372189273	4.36300258353867	2.15533360144612	1
GSM238845_Treat	1	9.45246609393281	11.9231911890043	6.77370887701097	8.25174601588567	4.93471421863106	4.77127647864988	1
GSM238846_Treat	1	10.1140073667432	12.0547137586871	7.96202123968632	8.51032894961413	5.1841746304408	4.47562403671752	1
GSM238847_Treat	1	9.33031901211329	12.477410830507	7.41092298964927	8.06794873455604	4.49918200684985	4.27593091899917	1
GSM238848_Treat	1	9.75077554060546	11.7975637732874	8.17172576919151	7.58524010381039	3.82127107640056	5.20858688588865	1
GSM238851_Treat	1	9.27340964656457	12.0882384057272	8.02373409522864	8.7058050864291	4.02611277371171	1.56128374261685	1
GSM238854_Treat	1	9.21482963756619	12.2160414640021	6.81337896543911	8.13484245075148	3.44170646615312	1.73602279556154	1
GSM238855_Treat	1	9.48542406661893	12.4106953607287	8.62932757117605	9.32267909321858	6.22525861482504	4.81077722440311	1
GSM238856_Treat	1	9.79818870369311	12.307758585305	7.43037781215006	8.48677587798786	4.62963559889015	2.5781701945837	1
GSM238857_Treat	1	9.29241319226681	11.6203349529354	7.0920415281799	7.92000117091579	4.60688992553491	4.57000747887778	1
GSM238858_Treat	1	10.1735628650162	11.5993561018022	8.4037059793034	8.61961496795037	5.24340390812181	5.44656606949377	1
GSM238860_Treat	1	9.6366827950664	11.907977641431	6.52446229647233	8.35324914584059	4.08995222138388	5.85138514380246	1
GSM238861_Treat	1	10.1579212015986	11.6261433532736	7.66341354435591	8.54718987994036	5.74965227835311	2.1124282722937	1
GSM238862_Treat	1	10.5880735049229	12.0276495006589	7.38436273279977	7.88489407218478	4.66929489208426	1.72060098527793	1
GSM238863_Treat	1	10.2282650540895	12.7360614608827	6.65350220676741	8.34646410214036	6.27823011934701	4.37006873606758	1
GSM238864_Treat	1	10.0057095118336	12.0030831963005	6.6382664053613	8.56798681688477	3.48651374622664	2.4908561690778	1
GSM238865_Treat	1	9.49487776200907	11.678588558393	8.50945362183493	6.54776172180419	5.90108674463643	6.12706691603679	0.999999994042817
GSM238867_Treat	1	9.59421809221258	12.2867553807941	8.60474940734744	8.48118163220154	5.17006106418226	4.8032423814811	1
GSM238868_Treat	1	10.192312939122	12.0195357362976	7.67998861347297	8.51338679334472	6.21515065318782	1.98651590243654	1
GSM238870_Treat	1	9.54323895699798	11.8666926217803	6.83169169529422	8.44003687372838	3.94352066062006	4.24709446074586	1
GSM238871_Treat	1	9.54584209523381	11.7334161623528	8.25413942590746	8.31699866154127	5.87381336184178	5.12638334344965	1
GSM238872_Treat	1	9.4295907301868	12.0961309266549	6.69651600469305	8.29113449007635	5.85260867038915	3.72662055445238	1
GSM238873_Treat	1	9.2748323360331	11.9664104173671	7.17393259342541	8.48804128057794	6.11605737561576	5.82576485196979	1
GSM238874_Treat	1	9.83480775480932	11.900019452916	6.18824402093828	8.10455980793008	6.07496615026329	2.51537062613909	0.999999993889059
GSM238875_Treat	1	9.62605839359479	12.71786794249	6.34346500556491	8.48677587798786	5.2267142101933	4.48067168195348	1
GSM238877_Treat	1	9.62201856096538	12.6610827278265	6.87391533016806	8.44700245905117	6.23948729807806	4.71258611098367	1
GSM238941_Treat	1	9.86571994285432	11.1007856100712	8.6859770584115	9.67563475516453	4.44297244658302	4.09761884246029	1
GSM238942_Treat	1	9.56030322090824	11.9374550566439	6.78759659397748	8.48205518220725	5.02968964265454	4.70891367941624	1
GSM238943_Treat	1	9.8699503197942	11.2172756322884	8.32632431259691	6.5389122609596	4.1956795429865	2.18634604013166	1
GSM238944_Treat	1	9.75793931532619	12.5185558801993	8.51889035151951	8.62517913115186	4.31166883509377	6.05495995964513	1
GSM238945_Treat	1	9.22592387401312	11.7975637732874	6.00176892415986	8.49680860908265	4.60688992553491	4.90090378949835	0.999999999404621
GSM238946_Treat	1	9.84235529387469	12.71786794249	4.11573130788147	8.25370416352782	6.05674823418292	6.65089784277539	1
GSM238947_Treat	1	10.4885237229684	11.1883850048653	7.23519439954235	9.23041761482538	4.38698994561656	2.5197558130654	1
GSM238948_Treat	1	10.136105930401	12.1316840072793	8.13377640827236	8.77151376181347	5.57249449890651	1.79419335195056	1
GSM238949_Treat	1	10.2579450988478	11.9592520009995	8.2853522705351	8.83575458247862	5.04477961381062	5.78060051224312	1
GSM238951_Treat	1	9.59826486917269	12.2371436373945	7.1802264249004	8.21649839627279	6.40234769354751	3.39334666107466	1
GSM238952_Treat	1	9.34931271700893	12.477410830507	6.68744663004477	8.31657736780473	6.69755763701877	4.43336922882716	0.999999987274578
GSM238953_Treat	1	9.51810144393136	12.450443893648	6.04697189973776	8.5380271479503	5.65356160758419	2.24793851222712	1
GSM238955_Treat	1	9.1252721446497	11.3168899365504	8.52544876321541	8.57162298480302	6.65612813253017	5.4893103037282	0.999999999809772
GSM238963_Treat	1	9.82389440835618	11.2435102846368	7.6839827667809	8.13165616443864	4.30079147269953	6.55880774671217	1
