# Supplementary material for: Diagnostic implications of ubiquitination-related gene signatures in Alzheimer's disease
Source: Sci Rep. 2024 May 10;14:10728. doi: 10.1038/s41598-024-61363-1 (PMC11087467; doi:10.1038/s41598-024-61363-1)
Supplement: Supplementary file 2 — Supplementary Information 2. [file 41598_2024_61363_MOESM2_ESM.xls]

Gene	miRNA	miRanda	miRDB	TargetScan	Sum
DTX3L	hsa-miR-3183	1	1	1	3
WDR82	hsa-miR-181c-5p	1	1	1	3
WDR82	hsa-miR-96-5p	1	1	1	3
WDR82	hsa-miR-4267	1	1	1	3
DTX3L	hsa-miR-4264	1	1	1	3
DTX3L	hsa-miR-1253	1	1	1	3
DTX3L	hsa-miR-541-5p	1	1	1	3
KLHL21	hsa-miR-363-3p	1	1	1	3
DTX3L	hsa-miR-513a-3p	1	1	1	3
DTX3L	hsa-miR-2115-5p	1	1	1	3
WDR82	hsa-miR-193a-3p	1	1	1	3
DTX3L	hsa-miR-2116-3p	1	1	1	3
WDR82	hsa-miR-224-5p	1	1	1	3
UBTD2	hsa-miR-4282	1	1	1	3
UBTD2	hsa-miR-4328	1	1	1	3
CISH	hsa-miR-4284	1	1	1	3
KLHL21	hsa-miR-665	1	1	1	3
KLHL21	hsa-miR-484	1	1	1	3
DTX3L	hsa-miR-484	1	1	1	3
DTX3L	hsa-miR-485-5p	1	1	1	3
WDR82	hsa-miR-143-5p	1	1	1	3
WDR82	hsa-miR-548n	1	1	1	3
DTX3L	hsa-miR-518d-5p	1	1	1	3
UBTD2	hsa-miR-466	1	1	1	3
UBTD2	hsa-miR-32-3p	1	1	1	3
DTX3L	hsa-miR-518c-5p	1	1	1	3
WDR82	hsa-miR-3171	1	1	1	3
WDR82	hsa-miR-22-3p	1	1	1	3
WDR82	hsa-miR-1208	1	1	1	3
KLHL21	hsa-miR-4322	1	1	1	3
KLHL21	hsa-miR-1914-5p	1	1	1	3
KLHL21	hsa-miR-4265	1	1	1	3
WDR82	hsa-miR-542-3p	1	1	1	3
UBTD2	hsa-miR-29b-3p	1	1	1	3
UBTD2	hsa-miR-28-5p	1	1	1	3
UBTD2	hsa-miR-545-3p	1	1	1	3
UBTD2	hsa-miR-33a-3p	1	1	1	3
UBTD2	hsa-miR-29a-3p	1	1	1	3
KLHL21	hsa-miR-663b	1	1	1	3
WDR82	hsa-miR-548b-5p	1	1	1	3
WDR82	hsa-miR-181a-5p	1	1	1	3
WDR82	hsa-miR-3154	1	1	1	3
WDR82	hsa-miR-646	1	1	1	3
KLHL21	hsa-miR-365a-5p	1	1	1	3
UBTD2	hsa-miR-4326	1	1	1	3
CISH	hsa-miR-4267	1	1	1	3
DTX3L	hsa-miR-4282	1	1	1	3
WDR82	hsa-miR-30c-5p	1	1	1	3
WDR82	hsa-miR-3120-3p	1	1	1	3
WDR82	hsa-miR-193b-3p	1	1	1	3
DTX3L	hsa-miR-3179	1	1	1	3
WDR82	hsa-miR-15a-3p	1	1	1	3
WDR82	hsa-miR-33a-3p	1	1	1	3
KLHL21	hsa-miR-1976	1	1	1	3
WDR82	hsa-miR-1248	1	1	1	3
KLHL21	hsa-miR-4253	1	1	1	3
WDR82	hsa-miR-548c-5p	1	1	1	3
UBTD2	hsa-miR-2277-3p	1	1	1	3
CISH	hsa-miR-548b-3p	1	1	1	3
DTX3L	hsa-miR-1275	1	1	1	3
UBTD2	hsa-miR-1915-3p	1	1	1	3
WDR82	hsa-miR-559	1	1	1	3
DTX3L	hsa-miR-365a-5p	1	1	1	3
UBTD2	hsa-miR-1260b	1	1	1	3
WDR82	hsa-miR-4300	1	1	1	3
CISH	hsa-miR-361-5p	1	1	1	3
WDR82	hsa-miR-558	1	1	1	3
WDR82	hsa-miR-548d-5p	1	1	1	3
WDR82	hsa-miR-429	1	1	1	3
UBTD2	hsa-miR-26a-5p	1	1	1	3
WDR82	hsa-miR-1237-3p	1	1	1	3
UBTD2	hsa-miR-582-5p	1	1	1	3
UBTD2	hsa-miR-26b-5p	1	1	1	3
CISH	hsa-miR-637	1	1	1	3
UBTD2	hsa-miR-4269	1	1	1	3
UBTD2	hsa-miR-1297	1	1	1	3
WDR82	hsa-miR-548a-5p	1	1	1	3
WDR82	hsa-miR-766-3p	1	1	1	3
WDR82	hsa-miR-181b-5p	1	1	1	3
WDR82	hsa-miR-671-5p	1	1	1	3
WDR82	hsa-miR-30d-5p	1	1	1	3
UBTD2	hsa-miR-138-2-3p	1	1	1	3
UBTD2	hsa-miR-3173-3p	1	1	1	3
UBTD2	hsa-miR-1224-3p	1	1	1	3
DTX3L	hsa-miR-30b-3p	1	1	1	3
DTX3L	hsa-miR-526b-5p	1	1	1	3
DTX3L	hsa-miR-320b	1	1	1	3
KLHL21	hsa-miR-3165	1	1	1	3
KLHL21	hsa-miR-32-5p	1	1	1	3
ATXN3L	hsa-miR-302f	1	1	1	3
UBTD2	hsa-miR-1299	1	1	1	3
UBTD2	hsa-miR-183-3p	1	1	1	3
ATXN3L	hsa-miR-409-3p	1	1	1	3
KLHL21	hsa-miR-326	1	1	1	3
DTX3L	hsa-miR-373-5p	1	1	1	3
UBTD2	hsa-miR-3180-5p	1	1	1	3
ATXN3L	hsa-miR-144-3p	1	1	1	3
WDR82	hsa-miR-548w	1	1	1	3
UBTD2	hsa-miR-4251	1	1	1	3
DTX3L	hsa-miR-888-5p	1	1	1	3
WDR82	hsa-miR-501-3p	1	1	1	3
KLHL21	hsa-miR-4251	1	1	1	3
WDR82	hsa-miR-3163	1	1	1	3
KLHL21	hsa-miR-877-3p	1	1	1	3
UBTD2	hsa-miR-767-5p	1	1	1	3
UBTD2	hsa-miR-491-5p	1	1	1	3
WDR82	hsa-miR-541-3p	1	1	1	3
UBTD2	hsa-miR-149-5p	1	1	1	3
WDR82	hsa-miR-302f	1	1	1	3
KLHL21	hsa-miR-3116	1	1	1	3
KLHL21	hsa-miR-25-3p	1	1	1	3
DTX3L	hsa-miR-641	1	1	1	3
UBTD2	hsa-miR-4272	1	1	1	3
UBTD2	hsa-miR-607	1	1	1	3
WDR82	hsa-miR-4301	1	1	1	3
KLHL21	hsa-miR-4296	1	1	1	3
WDR82	hsa-miR-548h-5p	1	1	1	3
UBTD2	hsa-miR-187-5p	1	1	1	3
DTX3L	hsa-miR-302d-5p	1	1	1	3
UBTD2	hsa-miR-29c-3p	1	1	1	3
UBTD2	hsa-miR-548x-3p	1	1	1	3
UBTD2	hsa-miR-508-5p	1	1	1	3
ATXN3L	hsa-miR-450b-5p	1	1	1	3
DTX3L	hsa-miR-633	1	1	1	3
UBTD2	hsa-miR-2278	1	1	1	3
DTX3L	hsa-miR-548v	1	1	1	3
KLHL21	hsa-miR-361-3p	1	1	1	3
KLHL21	hsa-miR-1305	1	1	1	3
CISH	hsa-miR-583	1	1	1	3
UBTD2	hsa-miR-708-5p	1	1	1	3
UBTD2	hsa-miR-18b-5p	1	1	1	3
WDR82	hsa-miR-4286	1	1	1	3
UBTD2	hsa-miR-522-3p	1	1	1	3
WDR82	hsa-miR-548d-3p	1	1	1	3
CISH	hsa-miR-760	1	1	1	3
WDR82	hsa-miR-892b	1	1	1	3
UBTD2	hsa-miR-3116	1	1	1	3
UBTD2	hsa-miR-1257	1	1	1	3
UBTD2	hsa-miR-1283	1	1	1	3
CISH	hsa-miR-1276	1	1	1	3
WDR82	hsa-miR-1909-3p	1	1	1	3
WDR82	hsa-miR-641	1	1	1	3
CISH	hsa-miR-548m	1	1	1	3
WDR82	hsa-miR-29b-2-5p	1	1	1	3
KLHL21	hsa-miR-1915-3p	1	1	1	3
UBTD2	hsa-miR-4330	1	1	1	3
CISH	hsa-miR-3116	1	1	1	3
WDR82	hsa-miR-21-3p	1	1	1	3
DTX3L	hsa-miR-3163	1	1	1	3
UBTD2	hsa-miR-188-3p	1	1	1	3
DTX3L	hsa-miR-126-5p	1	1	1	3
WDR82	hsa-miR-509-3-5p	1	1	1	3
UBTD2	hsa-let-7f-2-3p	1	1	1	3
WDR82	hsa-miR-944	1	1	1	3
WDR82	hsa-miR-200b-3p	1	1	1	3
UBTD2	hsa-miR-376b-3p	1	1	1	3
WDR82	hsa-miR-302c-5p	1	1	1	3
DTX3L	hsa-miR-556-3p	1	1	1	3
CISH	hsa-miR-615-5p	1	1	1	3
DTX3L	hsa-miR-548c-3p	1	1	1	3
UBTD2	hsa-miR-4275	1	1	1	3
KLHL21	hsa-miR-661	1	1	1	3
CISH	hsa-miR-1226-5p	1	1	1	3
CISH	hsa-miR-4311	1	1	1	3
WDR82	hsa-miR-3148	1	1	1	3
WDR82	hsa-miR-1271-5p	1	1	1	3
DTX3L	hsa-miR-29a-5p	1	1	1	3
KLHL21	hsa-miR-4310	1	1	1	3
DTX3L	hsa-miR-508-5p	1	1	1	3
UBTD2	hsa-miR-3065-3p	1	1	1	3
KLHL21	hsa-miR-367-3p	1	1	1	3
CISH	hsa-miR-944	1	1	1	3
WDR82	hsa-let-7f-2-3p	1	1	1	3
WDR82	hsa-miR-502-3p	1	1	1	3
UBTD2	hsa-miR-224-3p	1	1	1	3
DTX3L	hsa-miR-513a-5p	1	1	1	3
UBTD2	hsa-miR-584-5p	1	1	1	3
UBTD2	hsa-miR-449b-3p	1	1	1	3
WDR82	hsa-miR-362-3p	1	1	1	3
UBTD2	hsa-miR-885-5p	1	1	1	3
KLHL21	hsa-miR-4283	1	1	1	3
DTX3L	hsa-miR-100-3p	1	1	1	3
CISH	hsa-miR-24-3p	1	1	1	3
UBTD2	hsa-miR-136-5p	1	1	1	3
UBTD2	hsa-miR-4255	1	1	1	3
CISH	hsa-miR-4269	1	1	1	3
WDR82	hsa-miR-200c-3p	1	1	1	3
WDR82	hsa-miR-3130-5p	1	1	1	3
KLHL21	hsa-miR-149-3p	1	1	1	3
UBTD2	hsa-miR-455-3p	1	1	1	3
DTX3L	hsa-miR-9-5p	1	1	1	3
WDR82	hsa-miR-548i	1	1	1	3
UBTD2	hsa-miR-548d-3p	1	1	1	3
WDR82	hsa-miR-30b-5p	1	1	1	3
DTX3L	hsa-miR-548p	1	1	1	3
WDR82	hsa-miR-654-5p	1	1	1	3
UBTD2	hsa-miR-548c-3p	1	1	1	3
UBTD2	hsa-miR-610	1	1	1	3
KLHL21	hsa-miR-671-5p	1	1	1	3
WDR82	hsa-miR-509-5p	1	1	1	3
UBTD2	hsa-miR-1305	1	1	1	3
DTX3L	hsa-miR-532-3p	1	1	1	3
KLHL21	hsa-miR-146a-3p	1	1	1	3
WDR82	hsa-miR-548x-3p	1	1	1	3
WDR82	hsa-miR-3140-3p	1	1	1	3
CISH	hsa-miR-214-5p	1	1	1	3
DTX3L	hsa-miR-302b-5p	1	1	1	3
DTX3L	hsa-miR-186-5p	1	1	1	3
CISH	hsa-miR-3163	1	1	1	3
WDR82	hsa-miR-182-5p	1	1	1	3
UBTD2	hsa-miR-448	1	1	1	3
KLHL21	hsa-miR-922	1	1	1	3
UBTD2	hsa-miR-330-3p	1	1	1	3
KLHL21	hsa-miR-330-5p	1	1	1	3
UBTD2	hsa-miR-875-3p	1	1	1	3
UBTD2	hsa-miR-1260a	1	1	1	3
DTX3L	hsa-miR-193a-5p	1	1	1	3
WDR82	hsa-miR-4291	1	1	1	3
UBTD2	hsa-miR-155-5p	1	1	1	3
KLHL21	hsa-miR-186-3p	1	1	1	3
UBTD2	hsa-miR-126-5p	1	1	1	3
