# Supplementary material for: Diagnostic implications of ubiquitination-related gene signatures in Alzheimer's disease
Source: Sci Rep. 2024 May 10;14:10728. doi: 10.1038/s41598-024-61363-1 (PMC11087467; doi:10.1038/s41598-024-61363-1)
Supplement: Supplementary file 3 — Supplementary Information 3. [file 41598_2024_61363_MOESM3_ESM.xls]

miRNA	lncRNA
hsa-miR-1208	FLJ16779
hsa-miR-615-5p	MUC2
hsa-miR-767-5p	RP11-326C3.10
hsa-miR-541-3p	RP11-10J21.4
hsa-miR-143-5p	CTA-414D7.1
hsa-miR-541-3p	RP11-573D15.8
hsa-miR-875-3p	CDR1-AS
hsa-miR-541-3p	C10orf91
hsa-miR-671-5p	RP5-894D12.5
hsa-miR-665	RP5-894D12.5
hsa-miR-326	RP1-34P24.3
hsa-miR-671-5p	RP1-34P24.3
hsa-miR-615-5p	PAX8-AS1
hsa-miR-30b-3p	C10orf91
hsa-miR-149-3p	C10orf91
hsa-miR-136-5p	CTD-2534I21.9
hsa-miR-149-5p	LINC01043
hsa-miR-143-5p	CTC-265F19.1
hsa-miR-193a-5p	MUC2
hsa-miR-767-5p	RP11-326C3.14
hsa-miR-24-3p	RP11-102K13.5
hsa-miR-545-3p	LINC01070
hsa-miR-146a-3p	FAM74A1
hsa-miR-146a-3p	RP11-830F9.6
hsa-miR-193a-5p	CTB-60B18.18
hsa-miR-665	RP11-627G23.1
hsa-miR-766-3p	LINC01070
hsa-miR-541-3p	HP09025
hsa-miR-186-5p	RP11-99L13.2
hsa-miR-541-3p	PAX8-AS1
hsa-miR-188-3p	CTB-186H2.3
hsa-miR-541-3p	MUC2
hsa-miR-1237-3p	GS1-519E5.1
hsa-miR-22-3p	RP11-326C3.10
hsa-miR-146a-3p	FAM74A7
hsa-miR-24-3p	LINC01106
hsa-miR-146a-3p	FAM74A6
hsa-miR-361-3p	RP3-470B24.5
hsa-miR-766-3p	RP13-507P19.2
hsa-miR-136-5p	RP11-526P6.1
hsa-miR-188-3p	LINC01002
hsa-miR-186-5p	MIR325HG
hsa-miR-28-5p	XXyac-YM21GA2.7
hsa-miR-28-5p	CTD-2245F17.9
hsa-miR-188-3p	COL4A2-AS2
hsa-miR-29a-5p	MUC19
hsa-miR-1976	RP13-580B18.4
hsa-miR-1224-3p	RP11-54O7.17
hsa-miR-508-5p	MUC19
hsa-miR-766-3p	MUC19
hsa-miR-193a-3p	LINC00969
hsa-miR-491-5p	GAS6-AS1
hsa-miR-877-3p	LINC00689
hsa-miR-541-3p	AC011284.3
hsa-miR-361-3p	RP13-507P19.2
hsa-miR-22-3p	RP11-326C3.14
hsa-miR-149-3p	CTA-941F9.10
hsa-miR-450b-5p	CTC-265F19.1
hsa-miR-149-5p	RP11-394A14.2
hsa-miR-766-3p	CTD-2008P7.3
hsa-miR-30b-3p	MUC2
hsa-miR-28-5p	CTD-2619J13.14
hsa-miR-766-3p	RP13-580B18.4
hsa-miR-1224-3p	LINC00685
hsa-miR-143-5p	LA16c-306A4.2
hsa-miR-558	RP11-458F8.4
hsa-miR-193a-5p	HCG22
hsa-miR-149-3p	AIRN
hsa-miR-188-3p	AC084219.4
hsa-miR-766-3p	AC078942.1
hsa-miR-224-3p	MLLT4-AS1
hsa-miR-28-5p	RP5-991B18.1
hsa-miR-875-3p	PCBP3-OT1
hsa-miR-665	CTB-51J22.1
hsa-miR-558	RP11-384K6.6
hsa-miR-1976	AC010761.6
hsa-miR-1208	RP11-431K24.1
hsa-miR-181a-5p	LL22NC03-27C5.1
hsa-miR-542-3p	RP4-671O14.7
hsa-miR-671-5p	CTD-2561B21.7
hsa-miR-28-5p	RP3-388N13.3
hsa-miR-484	RP5-1092A3.5
hsa-miR-541-3p	FLJ35934
hsa-miR-542-3p	AC079586.1
hsa-miR-1226-5p	CTB-60B18.18
hsa-miR-545-3p	LINC01165
hsa-miR-558	RP5-991B18.1
hsa-miR-663b	RP11-54O7.17
hsa-miR-149-3p	LINC00265
hsa-miR-1976	LINC01123
hsa-miR-28-5p	RP11-458F8.4
hsa-miR-149-3p	RP11-311F12.1
hsa-miR-615-5p	COL4A2-AS2
hsa-miR-558	LINC00265
hsa-miR-766-3p	RP11-1217F2.15
hsa-miR-766-3p	CTD-3193O13.12
hsa-miR-542-3p	RP11-157B13.7
hsa-miR-1208	C22orf34
hsa-miR-149-3p	LINC00689
hsa-miR-877-3p	LINC00940
hsa-miR-214-5p	HPVC1
hsa-miR-1976	LINC01523
hsa-miR-1976	CTD-3032J10.2
hsa-miR-186-5p	LINC00613
hsa-miR-671-5p	RP5-1029F21.3
hsa-miR-455-3p	AC137934.1
hsa-miR-126-5p	RP11-164O23.8
hsa-miR-671-5p	RP11-762H8.5
hsa-miR-542-3p	LINC00917
hsa-miR-766-3p	RP11-85G18.6
hsa-miR-30b-3p	LINCMD1
hsa-miR-186-5p	DYX1C1-CCPG1
hsa-miR-30b-3p	RP11-153F5.7
hsa-miR-766-3p	LINC01022
hsa-miR-1976	TMEM191C
hsa-miR-1237-3p	AC091153.4
hsa-miR-224-5p	RP11-91H12.3
hsa-miR-326	RP11-413M3.4
hsa-miR-875-3p	RP11-64K12.8
hsa-miR-1976	LINC00174
hsa-miR-491-5p	CTD-2619J13.14
hsa-miR-875-3p	FRMPD3-AS1
hsa-miR-30b-3p	AC011284.3
hsa-miR-186-5p	RP11-154D6.1
hsa-miR-766-3p	RP11-142C4.6
hsa-miR-1237-3p	RP11-90K6.1
hsa-miR-766-3p	LINC01002
hsa-miR-1976	RP11-627G23.1
hsa-miR-149-3p	CTA-315H11.2
hsa-miR-501-3p	LINC01165
hsa-miR-143-5p	LINC00686
hsa-miR-149-3p	RP11-153F5.7
hsa-miR-149-3p	LINC00173
hsa-miR-665	RP13-895J2.3
hsa-miR-186-5p	RP11-22A3.2
hsa-miR-186-5p	SFTPD-AS1
hsa-miR-149-3p	TMEM191A
hsa-miR-484	LINC00969
hsa-miR-1976	LINC01054
hsa-miR-615-5p	RP11-32B5.8
hsa-miR-143-5p	RP11-154H17.1
hsa-miR-149-3p	RP11-186N15.3
hsa-miR-665	RP13-582L3.4
hsa-miR-182-5p	RP11-34P13.7
hsa-miR-146a-3p	LINC00689
hsa-miR-501-3p	AC141928.1
hsa-miR-28-5p	NNT-AS1
hsa-miR-542-3p	LINC01224
hsa-miR-15a-3p	RP11-384K6.6
hsa-miR-28-5p	CTB-51J22.1
hsa-miR-766-3p	CTD-2311B13.1
hsa-miR-558	CITF22-24E5.1
hsa-miR-558	RP11-503N18.1
hsa-miR-136-5p	SPACA6P
hsa-miR-766-3p	CTC-338M12.9
hsa-miR-1976	CTB-60B18.18
hsa-miR-15a-3p	RP11-638I8.1
hsa-miR-760	AC006019.3
hsa-miR-455-3p	RP11-394A14.2
hsa-miR-182-5p	FENDRR
hsa-miR-513a-3p	RP11-474P2.6
hsa-miR-30b-3p	TTLL10-AS1
hsa-miR-29a-3p	RP11-223P11.3
hsa-miR-767-5p	RP11-223P11.3
hsa-miR-665	SNHG14
hsa-miR-766-3p	AP001631.9
hsa-miR-1226-5p	RP11-256I23.1
hsa-miR-326	MIR143HG
hsa-miR-615-5p	RP11-54O7.17
hsa-miR-149-3p	CTD-3193O13.1
hsa-miR-361-3p	HOXC-AS1
hsa-miR-1976	CTD-2135D7.2
hsa-miR-15a-3p	RP13-580B18.4
hsa-miR-558	RP11-638I8.1
hsa-miR-665	CH17-360D5.1
hsa-miR-182-5p	AC010524.2
hsa-miR-766-3p	TTN-AS1
hsa-miR-30b-3p	RP11-94C24.13
hsa-miR-28-5p	RP4-756G23.5
hsa-miR-760	RP11-394A14.2
hsa-miR-186-5p	RP1-288H2.2
hsa-miR-767-5p	MCF2L-AS1
hsa-miR-28-5p	RP11-573D15.2
hsa-miR-21-3p	RP11-130C6.1
hsa-miR-888-5p	AC079799.2
hsa-miR-188-3p	RP11-431K24.1
hsa-miR-485-5p	AP001626.2
hsa-miR-149-3p	MAFG-AS1
hsa-miR-671-5p	LINC00689
hsa-miR-541-3p	CTD-2619J13.14
hsa-miR-143-5p	CTD-2015G9.2
hsa-miR-361-3p	RP11-158I9.8
hsa-miR-1976	CTD-2126E3.3
hsa-miR-186-5p	AC124997.1
hsa-miR-149-5p	CTD-2008P7.3
hsa-miR-541-3p	AP001626.2
hsa-miR-32-3p	TCF4-AS2
hsa-miR-1237-3p	RP11-407A16.4
hsa-miR-665	AC114808.3
hsa-miR-1976	RP11-203B9.4
hsa-miR-491-5p	FAM95B1
hsa-miR-30b-3p	RP11-244B22.11
hsa-miR-1226-5p	RP11-655H13.2
hsa-miR-485-5p	LINC00265
hsa-miR-766-3p	CTD-3099C6.5
hsa-miR-149-3p	RP11-148K1.12
hsa-miR-518d-5p	CTC-273B12.5
hsa-miR-214-5p	RP11-384K6.6
hsa-miR-186-5p	CTD-2410N18.4
hsa-miR-149-3p	RP11-430G17.3
hsa-miR-126-5p	RP11-517O13.1
hsa-miR-541-3p	IDI2-AS1
hsa-miR-149-3p	RP11-1348G14.8
hsa-miR-877-3p	RP1-253P7.1
hsa-miR-186-5p	AJ003147.8
hsa-miR-501-3p	RP11-244O19.1
hsa-miR-24-3p	LINC01165
hsa-miR-361-3p	RP11-44M6.7
hsa-miR-361-3p	RP11-561O23.5
hsa-miR-9-5p	RP11-397O4.1
hsa-miR-186-5p	CTD-3046C4.1
hsa-miR-186-5p	RP11-227H15.4
hsa-miR-149-3p	PAX8-AS1
hsa-miR-1976	RP11-304L19.3
hsa-miR-944	RP5-1077H22.2
hsa-miR-766-3p	CTD-2008P7.1
hsa-miR-513a-3p	LL22NC03-N64E9.1
hsa-miR-1976	LINC01001
hsa-miR-484	LRRC75A-AS1
hsa-miR-1224-3p	OR2A1-AS1
hsa-miR-541-3p	RP4-545C24.1
hsa-miR-541-3p	AP006621.9
hsa-miR-186-5p	LINC00662
hsa-miR-361-3p	RP4-751H13.7
hsa-miR-30b-3p	RP11-480I12.10
hsa-miR-186-5p	CTB-181F24.1
hsa-miR-665	RASSF8-AS1
hsa-miR-485-5p	RP11-384K6.6
hsa-miR-149-3p	RP11-630C16.2
hsa-miR-766-3p	ABHD11-AS1
hsa-miR-556-3p	RP11-700J17.1
hsa-miR-513a-3p	AC009299.3
hsa-miR-518d-5p	CTC-548K16.6
hsa-miR-485-5p	AC138035.2
hsa-miR-214-5p	RP13-580B18.4
hsa-miR-491-5p	RP1-278C19.8
hsa-miR-767-5p	RP4-539M6.22
hsa-miR-22-3p	AC005481.5
hsa-miR-181a-5p	ZNF833P
hsa-miR-484	AC078942.1
hsa-miR-24-3p	AC078942.1
hsa-miR-15a-3p	AATBC
hsa-miR-491-5p	CTD-2666L21.1
hsa-miR-1237-3p	CTC-548K16.6
hsa-miR-1976	RP11-33B1.4
hsa-miR-186-3p	RP11-368I7.4
hsa-miR-149-3p	CTD-2369P2.8
hsa-miR-186-5p	SNHG14
hsa-miR-922	LA16c-306A4.2
hsa-miR-532-3p	CTB-186H2.3
hsa-miR-532-3p	LINC01002
hsa-miR-509-3-5p	RP3-470B24.5
hsa-miR-766-3p	RP11-347H15.4
hsa-let-7f-2-3p	FAM230B
hsa-miR-532-3p	LINC00685
hsa-miR-922	RP4-539M6.22
hsa-miR-1976	RP11-248M19.1
hsa-miR-214-5p	RP11-804H8.7
hsa-miR-654-5p	PAX8-AS1
